# Supplementary material for: Depletion of PARP10 inhibits the growth and metastatic potential of oral squamous cell carcinoma
Source: Front Genet. 2022 Oct 13;13:1035638. doi: 10.3389/fgene.2022.1035638 (PMC9608182; doi:10.3389/fgene.2022.1035638)
Supplement: Supplementary file 1 [file Table2.xlsx]

## Sheet: Sheet1
TABLE S2 | The HALLMARK_GLYCOLYSIS genes that enriched in OSCC patients with high PARP10 expression.
Gene symbol	Rank in gene list	Rank metric score	Running enrichment score	Core enrichment
ARTN	3	0.424473	0.0297485	Yes
NT5E	76	0.268323	0.0455372	Yes
CENPA	83	0.265139	0.0639416	Yes
PC	139	0.245347	0.0788445	Yes
ANGPTL4	203	0.230117	0.0923313	Yes
PKP2	256	0.220229	0.105595	Yes
CLN6	316	0.208868	0.117758	Yes
ADORA2B	338	0.205483	0.131318	Yes
B3GAT3	432	0.194321	0.140995	Yes
STC1	523	0.184825	0.150132	Yes
STC2	572	0.18101	0.160807	Yes
KIF20A	578	0.180573	0.173302	Yes
DEPDC1	632	0.176492	0.183445	Yes
PLOD2	639	0.175894	0.195567	Yes
LHX9	715	0.171272	0.204396	Yes
TGFBI	836	0.163593	0.210748	Yes
BIK	846	0.16327	0.221853	Yes
ENO2	1043	0.153908	0.224253	Yes
LDHC	1047	0.153642	0.234938	Yes
HOMER1	1188	0.146841	0.23925	Yes
ABCB6	1228	0.145265	0.247797	Yes
PYGL	1304	0.141339	0.254519	Yes
ALDOB	1371	0.138218	0.261408	Yes
SOX9	1504	0.133674	0.265138	Yes
PFKP	1707	0.126913	0.265379	Yes
CACNA1H	1854	0.12236	0.26771	Yes
SLC25A13	1977	0.118902	0.27083	Yes
P4HA1	2079	0.11643	0.27468	Yes
VEGFA	2148	0.114395	0.279806	Yes
HMMR	2224	0.112403	0.284491	Yes
PLOD1	2229	0.112236	0.292219	Yes
HS6ST2	2259	0.111519	0.298821	Yes
CHST4	2287	0.110933	0.305467	Yes
SLC25A10	2389	0.109326	0.308817	Yes
IER3	2450	0.108017	0.313838	Yes
CDK1	2541	0.10633	0.317451	Yes
EGFR	2555	0.106113	0.32436	Yes
GALK1	2578	0.10565	0.33085	Yes
CTH	2584	0.105558	0.338065	Yes
AURKA	2704	0.103287	0.340215	Yes
GALE	2711	0.103189	0.34722	Yes
